# Supplementary material for: Rapid evolutionary turnover underlies conserved lncRNA–genome interactions
Source: Genes Dev. 2016 Jan 15;30(2):191–207. doi: 10.1101/gad.272187.115 (PMC4719309; doi:10.1101/gad.272187.115)
Supplement: Supplemental Material [file supp_30.2.191_SuppMaterial.xlsx]

## Sheet: RT-PCR Primers
Species	RNA	Forward (5' -> 3')	Reverse (5' -> 3')
D.mel	roX1	GAAGCTCCGCCTAATACAAG	TTGGTGAAGATTCGTATAACGT
D.sim	roX1	GAAGCTCCGCCTAATACAAG	TTGGTGAAGATTCGTATAACGT
D.sec	roX1	GAAGCTCCGCCTAATACAAG	TTGGTGAAGATTCGTATAACGT
D.yak	roX1	GAAGCTCCGCCTAATACAAG	TTGGTGAAGATTCGTATAACGT
D.ere	roX1	GAAGCTCCGCCTAATACAAG	TTGGTGAAGATTCGTATAACGT
D.tak	roX1	CAGAATTCCCGCTCAATC	TTGGTGAAGATTCGTATAACGT
D.bia	roX1	CTCACCTGTTCTTTTTCAGCT	GTGGTGAAGATTCGTATAACGT
D.eug	roX1	GGAAGCTCCGCCAAATAC	TTCGTGAAGATTCGTATAACGT
D.fic	roX1	TTTAAGATCCTTGATCTGTCCA	CATTGTGAAGATTCGTATAACGG
D.ele	roX1	TGCTATGTCGTCAATTGTGAG	GGTGAAGATTCGTATAACGTTTC
D.rho	roX1	TGATACACTTGCTGTGCATG	GGTGAAGATTCGTATAACGTTTC
D.kik	roX1	GGATGTCGTCTAGTGTGCAC	CTTTTGTGAAGATTCGTATAACGT
D.ana	roX1	TCTCGTTGTCCAGTGTGATC	GGCACAGGCGTATAACG
D.bip	roX1	TCTCGTTGTCCAGTGTGATC	ACTTTGTGAAGATGCGTATAACA
D.pse	roX1	AAGCTCTGCCACATCTCAG	CTCTCGTCGCGTATAACG
D.per	roX1	AAGCTCTGCCACATCTCAG	CTCTCGTCGCGTATAACG
D.mir	roX1	AAGCTCTGCCACATCTCAG	CTCTCGTCGCGTATAACG
D.wil	roX1	ATTCGTTTAAAGCGAATGTCA	GAAACCGCGTATAACGCT
D.nas	roX1	TCCCAGGACTCACTCATAGTC	CAGGCGTATAACAGATCATCA
D.alb	roX1	TCCCAGGACTCACTCATAGTC	CAGGCGTATAACAGATCATCA
D.vir	roX1	TGTTAGGCACCGCGT	CGGACGTATAACGTTTCCAT
D.ame	roX1	GCACATTCACAGACATCTTACAG	GGCTCGGACGTATAACGT
D.moj	roX1	GAAATAAAGAGCGAACCGTG	TCAGACGTATAACAGTTCAGTGC
D.gri	roX1	ACGGGGCTTGAAATACCAT	AAACAGGCTCAGGCGTATAAC
D.bus	roX1	GGTTGGTAATTTATGATTCTGC	CAGGCGTATAACAATAGCAG
D.mel	roX2	CGAAACGTTCTCCGAAG	GACTGGTTAAGGCGCGTA
D.sim	roX2	CGAAACGTTCTCCGAAG	GACTGGTTAAGGCGCGTA
D.sec	roX2	CGAAACGTTCTCCGAAG	GACTGGTTAAGGCGCGTA
D.yak	roX2	CGAAACGTTCTCCGAAG	GACTGGTTAAGGCGCGTA
D.ere	roX2	CGAAACGTTCTCCGAAG	GACTGGTTAAGGCGCGTA
D.tak	roX2	TCGAACCGTTTTCCAAAG	GGAATGGTTAAGGCACGTA
D.bia	roX2	CGTTTGAACCGTTTTCTAAAG	GACTGGTTAAGGCGCGTA
D.eug	roX2	CGAACCGTTTTCCGAAG	TTAGACTTGTTAAGGCGCGTA
D.fic	roX2	GTTCGAAACGTTTTCCAAAG	GACTGGTTAAGGCGCGTA
D.ele	roX2	CGAACCGTTTTCCGAAG	GACTGGTTAAGGCGCGTA
D.rho	roX2	CGAACCGTTTTCCGAAG	GACTGGTTAAGGCGCGTA
D.kik	roX2	TCAAACCGATTTCCGAAG	GATTGGTTAAGGCGCGTA
D.ana	roX2	TCGAACCGATCTTCGAAG	GCTGGTTAAGGCGCGTA
D.bip	roX2	TTCGAACCGATCTTCAATG	GCTGGTTAAGGCGCGTA
D.pse	roX2	CGAACCGTTTTCCGAAG	TTTGAGATTTTTTAAGGCTCGTA
D.per	roX2	CGAACCGTTTTCCGAAG	TTTGAGATTTTTTAAGGCTCGTA
D.mir	roX2	CGAACCGTTTTCCGAAG	TTTGAGATTTTTTAAGGCTCGTA
D.wil	roX2	ATAGGCTTTAGAATTCGGTCAT	ATGCCTTTTTATAGGTCTTAATGTAA
D.pau	roX2	ATAAGCTTTAGAAATCGGTCAGTC	CATTTTACATGCCTTTTTATAAGTCTTG
D.neb	roX2	CGAAAGGGTAAAAAGGTTGTTAG	GTTACACCAGCTTGTATAACAA
D.sal	roX2	CAAAGGCTTTTGAAGCAGA	TTTTATTTTCCATTTCATTTTTTAAACTG
H.dun	roX2	GACTTAAATAGCTTTAGAAATCGG	CCATTTTACATGCTTTTCATAAC
D.nas	roX2	TAGGCCACTTTAGCTTTAGGA	TATGGCGCGTAAGACGT
D.alb	roX2	TAGGCCACTTTAGCTTTAGGA	TATGGCGCGTAAGACGT
D.gut	roX2	CTGAGCTGCTCAACACAAG	TCTCAGCACGTAAAACGTTA
D.vir	roX2	GTAACTGAGGGCTTCATCAGA	AGGCACGTATAACGTTACATTTC
D.ame	roX2	CTGAGGGCTTCATCAGAAG	GTTAAGGCACGTATAACGTTACA
D.moj	roX2	CTAAGATGGCCATCGGA	GTTGCAACATTTTACATGCCT
D.gri	roX2	GTTTTACAGTGGTGGCCATC	CTTTTTTTGCAACATTTTACATGC
D.bus	roX2	TGTTGGCGGTCATCAAAAGG	TCCAGCAGGCTCGTAAAACGT
C.amo	roX2	GATGGTCATCAAAAGGGTAAAAGAGTAG	TCGTCTCGTAAAACGCAATCTC
D.wil	roX3	AAAAAGCTTTAGAATTCGGTTAA	CCTTTTTTTTTAGCCTTTACGAT
D.pau	roX3	AAATGGTGGTTAGTTAAATATAAGCT	TTGTGCAGTTTAAAAATTATACTTCC
D.neb	roX3	AGGAAAAAGTAAAATGGTGTTACT	ATACGTTACAAAAGTTTATGTATCTTG
D.sal	roX3	AAGGGTAACTCGGTGTTTTAA	CTTTTAGTTATCTAAAGATCCTCGG
D.mel	GPDH	AACTTCTGCGAAACGACAAT	CGTAACACGTCGTGATCAG
D.sim	GPDH	AACTTCTGCGAAACGACAAT	CGTAACACGTCGTGATCAG
D.sec	GPDH	AACTTCTGCGAAACGACAAT	CGTAACACGTCGTGATCAG
D.yak	GPDH	AACTTCTGCGAAACGACAAT	CGTAGCACGTCGTGATCA
D.ere	GPDH	AACTTCTGCGAAACGACAAT	CGTAACACGTCGTGATAAGATC
D.tak	GPDH	CTTCTGCGAAACGACCAT	CGTAACAGGTCGTGATCAGA
D.bia	GPDH	CTTCTGCGAAACGACCAT	CGTAACACGTCGTGATCAG
D.eug	GPDH	TAACTTCTGCGAAACTACCATTG	CGTAACACGTCGTGATCAG
D.fic	GPDH	AAACTTCTGCGAAACAACCAT	CGTAACATGTCGTAATCAAATCTG
D.ele	GPDH	AACTTCTGCGAGACAACCAT	CGTAACACGTCGTGATCAG
D.rho	GPDH	AAACTTCTGCGAGACGACC	CGTAACACGTCGTGATCAG
D.kik	GPDH	ACTTCTGCGAGACCACCAT	CGTAACACGTCGTGATCAG
D.ana	GPDH	AACTTCTGCGAGACAACCAT	CGTAACATGTCGTGATCAGAT
D.bip	GPDH	AACTTCTGCGAGACAACCAT	CGTAACATGTCGTGATCAGAT
D.pse	GPDH	ATACCATGCGCTGTCTTG	CGTAACACGTCGTAATGAGATC
D.per	GPDH	ATACCATGCGCTGTCTTG	CGTAACACGTCGTAATGAGATC
D.mir	GPDH	ATACCATGCGCTGTCTTG	CGTAACACGTCGTAATGAGATC
D.wil	GPDH	ATACCATGCGCCGTACTG	CATAACACGTCGTGATAAGATCC
D.pau	GPDH	ATACCATGCGCCGTVCTGATG	ACATCGACAAAGCGDATCATTTCCAT
D.neb	GPDH	ATACCATGCGCCGTVCTGATG	ACATCGACAAAGCGDATCATTTCCAT
D.sal	GPDH	ATACCATGCGCCGTVCTGATG	ACATCGACAAAGCGDATCATTTCCAT
H.dun	GPDH	ATACCATGCGCCGTVCTGATG	ACATCGACAAAGCGDATCATTTCCAT
D.nas	GPDH	ATACCATGCGCTGTCCTC	CGTAGCACGTTGTGATAAGATC
D.alb	GPDH	ATACCATGCGCTGTCCTC	CGTAGCACGTTGTGATAAGATC
D.gut	GPDH	ATACCATGCGCTGTCCTC	CGTAGCACGTTGTGATAAGATC
D.vir	GPDH	ATACCATGCGCCGTG	CGTAACATGTCGTGATGAGAT
D.ame	GPDH	ATACCATGCGCCGTG	CGTAACACGTCGTGATGAG
D.moj	GPDH	ATACCATGCGCTGTGCT	CATAACATGTCGTAATGAGATCC
D.gri	GPDH	ATACCATGCGCTGTGCT	CATAGCACGTTGTGATAAGATCG
D.bus	GPDH	ATACCATGCGCCGTG	CATAGCATGTTGTGATGAGATC
C.amo	GPDH	CAGATACCATGTTCCGTGCTGA	TAACAGGTTGTGATTAGATCAGCAAC

## Sheet: RACE Primers
Species	RNA	5'RACE 1 (5' -> 3')	5'RACE 2 (5' -> 3')	5'RACE 3 (5' -> 3')	3'RACE 1 (5' -> 3')	3'RACE 2 (5' -> 3')	3'RACE 3 (5' -> 3')
D.mel	roX2	GGTTAAGGCGCGTAAAACGTTACCCATATATG	TAAGACTTCAGTTTGCATTGCGACTTGTACA	TCGTTTGTGATTTCCAAATAGTCGTACTCAT	TTACATATAGCTTTAGAGATCGTTTCGAATCACATTGA	TCGAAACGTTCTCCGAAGCAAAATCAAGCAAG	GTAACGATTTCCGCATAGTCGAAAATGTTTAAG
D.yak	roX2	GGTTAAGGCGCGTAAAACGTTACCCATATATG	TAAGACTTTAGTTCTCATTGCGACTCGTACA	TCGTTTGTGATTTCCAAATAGTCGTACTCAT	GGTGTTATAGCTTTAGAGATCGTTTCGAATCACATTGA	GCGAAACGTTCTCCGAAGCAAAAACTCATAC	GTAACGATTTCCGAACAGTCGAAATGTTGA
D.bia	roX2	CGAAACTTGGCAATTTACTTGTTTTTAGACTGGT	TAAGGCGCGTAAAACGTTACCCATATGTTTGCT	CGCAACATTTTGCATGCCTTTTAAGACCT	GGTGTTAGCAATAGCTTTGGAGATCGGTTCGA	CGAGGAGAGTAGAACGTTATGAATCGTTTGA	CGTTGGTTTCCTTATAATCGAACGGCTAAAATTGA
D.kik	roX2	CATTTCGGCTTGTAAAACGTTGCTTAAATTCA	TGTGTGTGTTGTCAGCAGGACAGACGAGT	TCAGTCAACCGTATTGTTCTTACTGGTCGTA	GGTGTGACTAGCTTGGAGATCGGTTTGCT	GCGGACCGTTCAAACCGATTTCCGAAGCA	GGGAGTTCAAGTGTTAATTGGACGCTCAGATGAAT
D.ana	roX2	GTTGCTGGTTAAGGCGCGTAAAACATTACCAT	TTCATATCGGCTTGTAAAACGTTGCGTCTTG	CATCCGTGTCATACCAGAAAACATTTCAATGA	GGAAGTGTTGTCTCTTTGAAGATAGGTTCGAA	TCATTGAAATGTTTTCTGGTATGACACGGAT	AACAAGACGCAACGTTTTACAAGCCGAT
D.per	roX2	TTGCAACATTTTACGTGCCTTTTTGACT	ACAGAAAGACAGACGTGTCAGCCGTGAA	AAACAATACTTTTTCCGCGTGCCAAGCAAT	TAGCTTCAGAGATCGGCTCGACAGACAA	CGCGTGTTGAATTGCTCGAACCGTT	ATTACAAAATTGCTTGGCACGCGGAA
D.mir	roX2	TTGCAACATTTTACGTGCCTTTTTGACT	ACAGAAAGACAGACGTGTCAGCCGTGAA	AAACAATACTTTTTCCGCGTGCCAAGCAAT	TAGCTTCAGAGATCGGCTCGACAGACAA	CGCGTGTTGAGTTGCTCGAACCGTT	ATTACAAAATTGCTTGGCACGCGGAA
D.wil	roX2	ATTTAGATGGATTTGTTAAGGCGCGTAAAACGTTACC	CATTTCACATGCCTTTTTATAGGTCTTAATGTAAT	AGGCTTGTAAAACATTACACTACTTTTTGGCATC	CGGCGCCGTAAGAACAGGGCAAAATGGT	CGGTCATTTTTACTTTTGAACCGTTCTCCGA	CGGTCGATTTAATGTAGAGTTTTTATTATGGATCTTCTG
D.wil	roX3	TTTTTAAGGGAATTGTTAAGGCGCGTATAACGTTACC	CATTTTACATGCCTTTTTTTTTAGCCTTTACGATT	AGGCTTGTAAAACGTTACACTACTTTTTGGCAT	CGGCGCCGTATCATCAAGGGTAAAATGGT	CGGTTAAAATAGCCTTTGAACCGTTTTCCGA	AAACCGATTTAGCGTAGAATTTTTATTATGTATCTTGTG
H.dun	roX2	GAATTGTTAAGGCGCGTAAAACGTTAACC	ATGCTTTTCATAACATTTTGCGTGCC	GTGTTTTACTTGCGGCGGATGC	TATTGACTTAAATAGCTTTAGAAATCGGGTTG	GACGCGTTTAGAAACGTACGAGCTG	TACGGCATCCGCCGCAAGT
D.alb	roX2	ACCATACCTAATGTAACATTTTACACGCCA	TTGACAGACCTAGATCATATGACAGGCAGA		TCTGCCTGTCATATGATCTAGGTCTGTCAA	TGGCGTGTAAAATGTTACATTAGGTATGGT
D.gut	roX2	GCGTTCTTTCTCTAGGCTTGTAAAACGTTACA	TTGTCCCGCTTTTTCTTCGTGTTGT	TGACAGACATTCATCCGCCTAAATCAAC
D.vir	roX2	GGCACGTATAACGTTACATTTCTTTTCCTAACTCCTA	ACACTTTTTTTCTCGGCACGTATAACATTTGCTAT	GTTATGCGTGCTGCAACATTATACATGCCCTA	TTGGGCATTAGCTTTAGAAATTGGTTTAGGGCTCGTA	GAATTGTGAGCAGAACCGATTTTCGAAGCAAGT	CGTATACGAGTTTTAAACGATCGTTAAAACGAACGT
D.vir	roX1	GAACTCCTGCGCTAATTGTGCACACCA	TTGGCTTTGGCAAAGGCGACGC	GTCTCGAAGTCGGAAAAACTCACCAGGCA	CCAAGAGGCGTTGCCATATCAGCG	TGCCAAGCGGCGTAACTGTAATTTACCA	ATGCGAAGCGTTGTCGAACGCCAAG
D.moj	roX2	TCCTACATTTTACATTTATTTTCTCGGCTCGTA	TTTTTCATTTCGGCTTGTATAACGTTACACA	TTCGTGTTACGGCGCGGATAACGTCTA	AGAATTGTGCCCAAACCGATTTTCGAAAC	AGGCGTATGTGTTCGACTCGGGTAGCTA	CTAGACGTTATCCGCGCCGTAACAC
D.gri	roX2	GGCTTGTATAACGTTACACCAACTTTTGTTCT	TTGTCCCACTCTTTTTCGTGTCACTGA	GAACGGATAACACATACAAATACCCGAAAC	GTCCAAGCCGATTTTCGAAGCGAACA	CGTGTGTACGCATCTGAGTTTTCAACGAT	AAGTTGGTGTAACGTTATACAAGCCGAA
D.bus	roX2	CCAGCAGGCTCGTAAAACGTTGCA	CTGTCCTAGATTGGTGTTTAAAACGTTCACT	TCCCTATTCTGTTCCTAAGTTGCCTTGGCT	GGAGAGAAAGGTTGTTGGCGGTCAT	AGGGTAAAGTAAGGGGTTGAAATTAGCTT	CGATCGCTTAGTAAAGCTGAAAACAGCTGT
D.bus	roX1	CGCTACGCAGACTAGGGGTGTAACTAGCA	ACGCATTGTCCTTTTAGATTTGAGTGCCTA	CCTTTGTTCTATATTTTAATGCCCTACTGCTATGCT	GTTGCAATTGTTGTAGCCCTTACGCTG	GTGCGCCGCAAAGAGTTTTGATATG	CCATGGCGAACGATTTTCAAGC
C.amo	roX2	TCGTCTCGTAAAACGCAATCTCCTAAAGGCAA	CACGTTTTAACCAGACAACATGCGTTGTACCGGA	CACTTTTAATTCAAGCGGCTCGTCACCACAAG

## Sheet: Synteny PCR Primers
Species	Syntenic Gene	Degenerate PCR Primer (5' -> 3')
D.pau, D.neb, D.sal	e(y)2	GTGCGGGCCTTAGGTGTCACCTC
D.pau, D.neb, D.sal	e(y)2	GCAGACGCACTTCGTCACGCCA
D.pau, D.neb, D.sal	ari1	GACATTGTCACAGAAATCTTGATCATTATCCGAGTCCAT
D.pau, D.neb, D.sal	ari1	CGTCGCCTGATGAGACATTGCCCGA
H.dun	CG11695	AATTCGGGGAATATGCATAAGCA
H.dun	roX2	RAATTGTTAAGGCGCGTAAAC	*ari1 synteny is not likely maintained
D.nas	yin	GGCCATTGGCAACATGATTGTTGT
D.nas	ec	CGTCGAGTGCAATCTGTGCCG
D.nas	roX2 (upstream)	GCAACCAAATTGTGGTAGGGGTATATTTCTGG
D.nas	roX2 (downstream)	CTATTCAGTATTTTGAGATTATGCGGAGTACAG
C.par, C.amo	e(y)2	GTGTAYTGGTCVACDGTRTYKGARACDGTCATG
C.par, C.amo	ari1	ACRTTGTCCAWRAAATCGTTATCGTTATCCGAGTCCAT

## Sheet: ChIRP Oligos
Species	RNA	Oligo #	Sequence (5' -> 3'; Z=biotin-TEG)
D.mel	roX2	1	AGGCCGCGAATGCCGCAACAZ
D.mel	roX2	2	GTAGCCCTAGCTTAGTGTGAZ
D.mel	roX2	3	CGCTCGACTTATGATATAAAZ
D.mel	roX2	4	ATGGCCATCCGAGCTACCTAZ
D.mel	roX2	5	GTAACACCAATTTACCCTTTZ
D.mel	roX2	6	CGAAACGATCTCTAAAGCTAZ
D.mel	roX2	7	TCGAACGATTATCAATGTGAZ
D.mel	roX2	8	TGATTTTGCTTCGGAGAACGZ
D.mel	roX2	9	TGCGGAAATCGTTACTCTTGZ
D.mel	roX2	10	TCAACTTAAACATTTTCGACZ
D.mel	roX2	11	ATCTCACTGTCCGTAAGACAZ
D.mel	roX2	12	TGATTTCCAAATAGTCGTACZ
D.mel	roX2	13	CAACCATGAAAACAATTCGTZ
D.mel	roX2	14	TTTTGTAGCTTGACAAGCGCZ
D.mel	roX2	15	GTATATTGTATATCATTCATZ
D.mel	roX2	16	CTTGTATTGTATTGTATTGCZ
D.mel	roX2	17	GCGTTCCAAGACACATTTTTZ
D.mel	roX2	18	GCATTGCGACTTGTACAATGZ
D.mel	roX2	19	CACGTCTTTTAAGACTTCAGZ
D.mel	roX2	20	TTGCTTAATTTGCAACATTTZ
D.mel	roX2	21	CGTTACCCATATATGCATATZ
D.mel	roX2	22	ATTTTGACTGGTTAAGGCGCZ
D.mel	roX2	23	CTAGTTATATGAAATTTACCZ
D.mel	roX2	24	GGCAATTGTTAAGTTTCGTAZ
D.mel	roX1	133	ATTAAGAACAATTGACGAGGZ
D.mel	roX1	134	CACAACATAAAATAAAAGGAZ
D.mel	roX1	135	GGGTAAAATACAACGGAAGTZ
D.mel	roX1	136	TAGAAAGTCAAGGAAGGGGAZ
D.mel	roX1	137	GGATCTGTCAAAACATGGAAZ
D.mel	roX1	138	GTTATTCGGGTGGGACAAAAZ
D.mel	roX1	139	CCGAAACACGAACCTTATATZ
D.mel	roX1	140	ATTACGCCTTTTAATGCGTTZ
D.mel	roX1	141	GATTCCCATTTCGGAAAACGZ
D.mel	roX1	142	CGTTTTACGCAGTTCAAAATZ
D.mel	roX1	143	GGCTTTCAATACCGTTCCATZ
D.mel	roX1	144	CTTGAACCGTAATGAATGCAZ
D.mel	roX1	145	GTAAATGTGTTTTTCTTTTCZ
D.mel	roX1	146	GAACGTTGATCAGCAAGTTTZ
D.mel	roX1	147	ACATCTTTTTAAGAACTGCGZ
D.mel	roX1	148	CTTGCTTTGGCTGTGTTCATZ
D.mel	roX1	149	CGTATAACGTTTCCACACATZ
D.mel	roX1	150	GTTTGGGCACTTGGTGAAGAZ
D.wil	roX2	1A	CTATGCCAACGCGGTGAAATZ
D.wil	roX2	2A	ATTTTGCCCTGTTCTTACGGZ
D.wil	roX2	3A	ATGACCGAATTCTAAAGCCTZ
D.wil	roX2	4A	TGCTTCGGAGAACGGTTCAAZ
D.wil	roX2	5A	ATCTTAAGACCCGAGGGTCAZ
D.wil	roX2	6A	TTCGTGCAGTTAAAAATCATZ
D.wil	roX2	7A	ACATTACACTACTTTTTGGCZ
D.wil	roX2	8A	TGCAACATTTCACATGCCTTZ
D.wil	roX2	9A	TGGATTTGTTAAGGCGCGTAZ
D.wil	roX2	10A	CGTATAACTGTTTCAATAAAZ
D.wil	roX3	1B	CTATGTCGAAGATGTAAAAAZ
D.wil	roX3	2B	TTTTACCCTTGATGATACGGZ
D.wil	roX3	3B	TTTAACCGAATTCTAAAGCTZ
D.wil	roX3	4B	TGCTTCGGAAAACGGTTCAAZ
D.wil	roX3	5B	ATCTTAAGACCCCAGGGTCAZ
D.wil	roX3	6B	GCACGATGCGTGCCATTTAAZ
D.wil	roX3	7B	ACGTTACACTACTTTTTGGCZ
D.wil	roX3	8B	TGCAACATTTTACATGCCTTZ
D.wil	roX3	9B	GGGAATTGTTAAGGCGCGTAZ
D.wil	roX3	10B	CGTACAACGATTTCAATGAGZ
D.wil	roX1	1	CGAATTTACACATGAAAATCZ
D.wil	roX1	2	GAGTGAAATGACATTCGCTTZ
D.wil	roX1	3	CACATATTTTAGTAGATGTGZ
D.wil	roX1	4	TCGCTACATTTCGGAAAACGZ
D.wil	roX1	5	ACTTTCGAAACACGTTTCGGZ
D.wil	roX1	6	AAACGTTTCATTGCAAGATTZ
D.wil	roX1	7	CGCTTCCACACATTTTCTTGZ
D.wil	roX1	8	AATATGGGGAAACCGCGTATZ
D.wil	roX1	9	TTGTAAATCAGCCCAGGCGTZ
D.wil	roX1	10	TATATACGAATCTTTGCGTTZ
D.wil	roX1	11	ATTACTCGCACGCTTCGTAGZ
D.wil	roX1	12	AATAGTTAGCCAGCCAGAAGZ
D.vir	roX2	1	GTAACTCCTAGCTGTCTGATZ
D.vir	roX2	2	CTGATGAAGCCCTCAGTTACZ
D.vir	roX2	3	GCCCAAAAGTTTACTTTACCZ
D.vir	roX2	4	GAGCCCTAAACCAATTTCTAZ
D.vir	roX2	5	ATCGGTTCTGCTCACAATTCZ
D.vir	roX2	6	ACGTTTTAAACTTGCTTCGAZ
D.vir	roX2	7	ACGTTCGTTTTAACGATCGTZ
D.vir	roX2	8	TAATGCGCGTATAACATTCAZ
D.vir	roX2	9	GCTCTATTGCTCTATTTGATZ
D.vir	roX2	10	TGTAATCCCTTTATTTGTTGZ
D.vir	roX2	11	TGTCTTTTGCTCGGCTTGTAZ
D.vir	roX2	12	GCAACATTATACATGCCCTAZ
D.vir	roX2	13	TTTGCTATTTGTTATGCGTGZ
D.vir	roX2	14	ACATTTCTTTTCCTAACTCCZ
D.vir	roX1-D3	1	AAGTTTGGAACTGAACGGGTZ
D.vir	roX1-D3	2	GTGTATAGTATTCTTGGGTTZ
D.vir	roX1-D3	3	GTGAGACACTCGGAAACAGAZ
D.vir	roX1-D3	4	TGAGATGTCTGTAAGATGTCZ
D.vir	roX1-D3	5	ACAACGACGAACGGATGTGAZ
D.vir	roX1-D3	6	AACTAAAACGGACGCGGTGCZ
D.vir	roX1-D3	7	TATATCTCCTTGCAGACACGZ
D.vir	roX1-D3	8	GCTCTTTAAACATTTTACGCZ
D.vir	roX1-D3	9	TTATTGAATGCTTCGCACACZ
D.vir	roX1-D3	10	TATACGAACCGAGCTCCAAGZ
D.vir	roX1-D3	11	ATATCCGGCAGTATTTTCTGZ
D.vir	roX1-D3	12	ATATTTTTTTCGAGCTGCGTZ
D.vir	roX1-D3	13	CGCTTCCATATACAATCGATZ
D.vir	roX1-D3	14	CGATTTTATGTGGCCGCGTAZ
D.vir	roX1-5'end	1	TTTGAGGTTATGGCGTGGTGZ
D.vir	roX1-5'end	2	GCTGCGATTTCAAAGTGGAAZ
D.vir	roX1-5'end	3	ATTAAAGGACAAACGCTGCCZ
D.vir	roX1-5'end	4	ATGGCATATGTACATGGGTAZ
D.vir	roX1-5'end	5	CTCGGCTGTAAGCAAAGTACZ
D.vir	roX1-5'end	6	TACGGAAATCACAACTGGGAZ
D.vir	roX1-5'end	7	CCAGGCAGCAGCTTTTAAAAZ
D.vir	roX1-5'end	8	CCGTCTCGAAGTCGGAAAAAZ
D.vir	roX1-5'end	9	AAAGGCGACGCGGCAATTGCZ
D.vir	roX1-5'end	10	CGTGGACAATTTTTGTTCCAZ
D.vir	roX1-5'end	11	CTAATTGTGCACACCACGTAZ
D.vir	roX1-5'end	12	TTTCCTATTTGAACTCCTGCZ
D.vir	roX1-5'end	13	GCGACGAAAACTCTCCTCAAZ
D.vir	roX1-5'end	14	GTTTACGGCGCGTTCGAAAAZ
D.bus	roX2	0	TTTCTCTCCTATCTTTCTGTZ
D.bus	roX2	1	CTTTTGATGACCGCCAACAAZ
D.bus	roX2	2	CTAATTTCAACCCCTTACTTZ
D.bus	roX2	3	GCGATCGCTTAAACCGATTAZ
D.bus	roX2	4	CAGCTGTTTTCAGCTTTACTZ
D.bus	roX2	5	AAAACGCAGGTACGTTACAGZ
D.bus	roX2	6	CCGATTATAACACATCTGCAZ
D.bus	roX2	7	TTGACCGTATGACAGAGACCZ
D.bus	roX2	8	GTCCTTTTCTATTTAGTTTTZ
D.bus	roX2	9	TAAGTTGCCTTGGCTTTATTZ
D.bus	roX2	10	TTCACTTTCCCTATTCTGTTZ
D.bus	roX2	11	CTGTCCTAGATTGGTGTTTAZ
D.bus	roX2	12	ACAAGCCTAATTCTTTTTCTZ
D.bus	roX2	13	CCAGCAGGCTCGTAAAACGTZ
D.bus	roX2	14	TGACGTTACAATATATAATTZ
D.bus	roX1	1	TAAATTACCAACCAGTTAGAZ
D.bus	roX1	2	GCTCTATTTGGTGCAGAATCZ
D.bus	roX1	3	GCATTGCCAATTTTTAATTCZ
D.bus	roX1	4	ATGCTGGAAACAATCTACGCZ
D.bus	roX1	5	TCATACAACAGTTCATATTCZ
D.bus	roX1	6	ATGCTAAGTAACTAGTACTTZ
D.bus	roX1	7	TGCACAAACGCTTAAACCATZ
D.bus	roX1	8	CCGAACCGATTGAGCCAATTZ
D.bus	roX1	9	GGATTTGACTTTCGTTTGCGZ
D.bus	roX1	10	GTTTTGCCGCGGATTTCGACZ
D.bus	roX1	11	ACGAAGTTACTCTTAATATCZ
D.bus	roX1	12	TGTATAATATTAAGGCTCGTZ
D.bus	roX1	13	CGTATAACAATAGCAGTATTZ
D.bus	roX1	14	TTTATTGCATCGAGGCAGGCZ
D.bus	roX1	15	TTGTTATTATTCCCACCTCGZ
D.bus	roX1	16	TGAGTACCAAAGAAAAATGTZ
D.mel	roX2	16*	ATTGTATTGATATCTATTGCZ
D.bus	roX2	10*	CACTTTCCCTGATATCTGTTZ
D.mel	roX2-mut	6m	GCTTTGCATCTCTATTCGTAZ
D.mel	roX2-mut	9m	TGCCCTTTAGGTTACTCTTGZ
D.mel	roX2-mut	10m	TCAACTTAAACATTTTCCTGZ
D.mel	roX2-mut	11m	ATCTCACTGTCCCATTCTGTZ
D.mel	roX2-mut	13m	CTCGGATGAAGATAATTCGTZ
D.mel	roX2-mut	14m	TTTTGTAGCTTGACAAGCGGZ
D.mel	roX2-mut	21m	ACAAACCCATATATGCATATZ
D.mel	roX2-mut	22m	ATTTTGACTGGTTTTCGCGAZ
D.mel	roX2-mut	24m	GGCAATTGTTTTCTTTACATZ

## Sheet: ChIRP Oligo Pools
Species	Target RNA	Pool	Oligos in Pool	Notes
D.mel	roX2	Even	1-24 (evens only)
D.mel	roX2	Odd	1-24 (odds only)
D.mel	roX1	Even	133-150 (evens only)
D.mel	roX1	Odd	133-150 (odds only)
D.wil	roX2/3	Even	1A-10A (evens only) and 1B-10B (evens only)	This targets both roX2 and roX3
D.wil	roX2/3	Odd	1A-10A (odds only) and 1B-10B (odds only)	This targets both roX2 and roX3
D.wil	roX1	Even	1-12 (evens only)
D.wil	roX1	Odd	1-12 (odds only)
D.vir	roX2	Even	1-14 (evens only)
D.vir	roX2	Odd	1-14 (odds only)
D.vir	roX1-5'end	Even	1-14 (evens only)
D.vir	roX1-5'end	Odd	1-14 (odds only)
D.vir	roX1-D3	Even	1-14 (evens only)
D.vir	roX1-D3	Odd	1-14 (odds only)
D.bus	roX2	Even	0-14 (evens only)
D.bus	roX2	Odd	0-14 (odds only)
D.bus	roX1	Even	1-16 (evens only)
D.bus	roX1	Odd	1-16 (odds only)
D.mel	roX2	Even	5-24 (evens only; substitute 16* for 16)	This targets the "wildtype" roX2 transgene
D.mel	roX2	Odd	5-24 (odds only)	This targets the "wildtype" roX2 transgene
D.mel	roX1	Even	138-150 (evens only)	This targets the roX1-D3 transgene
D.mel	roX1	Odd	138-150 (odds only)	This targets the roX1-D3 transgene
D.mel	roX2-mut	Even	6m, 8, 10m, 12, 14m, 16*, 18, 20, 22m, 24m	This targets the mutant roX2 transgene
D.mel	roX2-mut	Odd	5, 7, 9m, 11m, 13m, 15, 17, 19, 21m, 23	This targets the mutant roX2 transgene
D.vir	roX1	Even	4-14 (evens only)	This targets the D.vir roX1-D3 transgene
D.vir	roX1	Odd	4-14 (odds only)	This targets the D.vir roX1-D3 transgene
D.bus	roX2	Even	1-14 (evens only; substitute 10* for 10)	This targets the D.bus roX2 transgene
D.bus	roX2	Odd	1-14 (odds only)	This targets the D.bus roX2 transgene

## Sheet: Cloning Primers
Construct	Forward (5' -> 3')	Reverse (5' -> 3')	Cloning Strategy	Synthesized_fragment
D.mel roX1-FL	ATATgcggccgcTAATCAGAGACCAGGGCACC	ATATctcgagATTCGCTTTATTGTGCTCCG	NotI-XhoI into pBS155, then NotI-XhoI into pUASattB
D.vir roX1-D3	N/A	N/A	PstI-XhoI from synthesized vector into pBS155, then NotI-KpnI into pUASattb	CTGCAGCACTCACAGACATCTTACAGACATCTCACAATCACATCCGTTCGTCGTTGTTAGGCACCGCGTCCGTTTTAGTTATTCTAAATTTTGTGAATCGTGTCTGCAAGGAGATATATTAGAGTAAAAAGCGAAAAAAAAGAATTTTTGAATTGCGTAAAATGTTTAAAGAGCCGTGTGCGAAGCATTCAATAAAATGCTTGGAGCTCGGTTCGTATATAAATAATAAAAGTATTTCAGAAAATACTGCCGGATATATATAAATGTTTTACGCAGCTCGAAAAAAATATCGAATAATTGAGAAAATCGATTGTATATGGAAGCGTTATACGCGGCCACATAAAATCGCGCAAAAAAAATAGATTGAAAAAAAAAAAAATATGGAAACGTTATACGTCC…
D.vir roX1-D3 + D.mel SL	N/A	N/A	PstI-XhoI from synthesized vector into pBS155, then NotI-KpnI into pUASattb	CTGCAGCACTCACAGACATCTTACAGACATCTCACAATCACATCCGTTCGTCGTTGTTAGGCAGGTTCGTGTTTCGGAAAACGCATTAAAAGGCGTAATTTTAAATCGTTTTCCGAAATGGGAATCAAAAGCGAAAAAAAAGAATTTTTGAATTGCGTAAAATGTTTAAAGAGCCGTGTGCGAAGCATTCAATAAAATGCTTGGAGCTCGGTTCGTATATAAATAATAAAAGTATTTCAGAAAATACTGCCGGATATATATAAATGTTTTACGCAGCTCGAAAAAAATATCGAATAATTGAGAAAATCGATTGTATATGGAAGCGTTATACGCGGCCACATAAAATCGCGCAAAAAAAATAGATTGAAAAAAAAAAAAATATGGAAACGTTATACGTCC…
LacZ + SL	N/A	N/A	PstI-XhoI from synthesized vector into pBS155, then NotI-KpnI into pUASattb	CTGCAGTGGATGAGCAGACGATGGTGCAGGATATCCTGCTGATGAAGCAGAACAACTTTAACTTCGTGTTTCGGAAAACGCATTAAAAGGCGTAATTTTAAATCGTTTTCCGAAATGGGAACGGCCTGTATGTGGTGGATGAAGCCAATATTGAAACCCACGGCATGGTGCCAATGAATCGTCTGACCGATGATCCGCGCTGGCTACCGGCGATGAGCGAACGCGTAACGCGAATGGTGCAGCGCGATCGTAATCACCCGAGTGTGATCATCTGGTCGCTGGGGAATGAATCAGGCCACGGCGCTAATCACGACGCGCTGTATCGCTGGATCAAATCTGTCGATCCTTCCCGCCCGGTGCAGTATGAAGGCGGCGGAGCCGACACCACGGCCACCGATA…
Busckii_exon3_5'-end	CTGCAGTTGTTGGCGGTCATCAAAAGGG	GATATCTGTTCCTAAGTTGCCTTGGC	PstI-EcoRV, see below
Busckii_exon3_3'-end	GATATCAGGGAAAGTGAACGTTTT	CTCGAGAATATTAAGGCTCGTATGACG	EcoRV-XhoI, see below
Melanogaster_exon3_5'-end	ATACTGCAGTAGCTCGGATGGCCATCG	CTCGAGATATCTATTGCATATTGTATATTGTATATTG	PstI-EcoRV, see below
Melanogaster_exon3_3'-end	CTGCAGATATCAATACAATACAAGACAAAAAAATG	ACTCGAGTATTATTTGGCAATTGTTAAG	EcoRV-XhoI, see below
D.mel roX2	N/A	N/A	3-way ligation of Melanogaster_exon3_5'-end (PstI-ExoRV) and Melanogaster_exon3_3'-end (EcoRV - XhoI) into pBS155, then NotI-KpnI into pUASattB
D.bus roX2	N/A	N/A	3-way ligation of Busckii_exon3_5'-end (PstI-ExoRV) and Busckii_exon3_3'-end (EcoRV - XhoI) into pBS155, then NotI-KpnI into pUASattB
Chimera 1	N/A	N/A	3-way ligation of Busckii_exon3_5'-end (PstI-ExoRV) and Melanogaster_exon3_3'-end (EcoRV - XhoI) into pBS155, then NotI-KpnI into pUASattB
Chimera 2	N/A	N/A	3-way ligation of Melanogaster_exon3_5'-end (PstI-ExoRV) and Busckii_exon3_3'-end (EcoRV - XhoI) into pBS155, then NotI-KpnI into pUASattB

## Sheet: qRT-PCR Primers
Target	Forward (5' -> 3')	Reverse (5' -> 3')
virilis_D3, virilis_D3+mel_SL	﻿AATGCTTGGAGCTCGGTTCG	﻿TTGCGCGATTTTATGTGGCC
lacZ+mel_SL	﻿ATGGGAACGGCCTGTATGTG	﻿ACTCGGGTGATTACGATCGC
Busckii_exon3(3'-end)	﻿TGCAACGTTTTACGAGCCTG	﻿TAAGGCTCGTATGACGTTAC
Busckii_exon3(5'-end)	﻿ACAGCTGTAACGTACCTGCG	﻿CGTATGACAGAGACCACCCG
Melanogaster_exon3(3'-end)	﻿ACGCAACATTGTACAAGTCGC	﻿TGGTTAAGGCGCGTAAAACG
Melanogaster_exon3(5'-end)	GCCATCGAAAGGGTAAATTG	CTTGCTTGATTTTGCTTCGG
pfk (phosphofructokinase)	CTGAGGGCAAGTTCAAGGAG	AAGCCACCAATGATCAGGAG

## Sheet: Fly Species
Genus	Species	Stock
Drosophila	melanogaster	14021-0231.36
Drosophila	simulans	14021-0251.195
Drosophila	sechellia	14021-0248.25
Drosophila	yakuba	14021-0261.01
Drosophila	erecta	14021-0224.01
Drosophila	takahashii	14022‑0311.13
Drosophila	biarmipes	14023‑0361.10
Drosophila	eugracilis	14026‑0451.10
Drosophila	ficusphila	14025.0441.05
Drosophila	elegans	14027‑0461.03
Drosophila	rhopaloa	14029‑0021.01
Drosophila	kikkawai	14028‑0561.14
Drosophila	ananassae	14024‑0371.13
Drosophila	bipectinata	14024‑0381.19
Drosophila	pseudoobscura	14011-0121.94
Drosophila	persimilis	14011‑0111.49
Drosophila	miranda	14011‑0101.08
Drosophila	willistoni	14030‑0811.24
Drosophila	paulistorum	14030-0771.05
Drosophila	nebulosa	14030‑0761.06
Drosophila	saltans	14045‑0911.01
Hirtodrosophila	duncani	92000‑0075.00
Drosophila	nasuta	15112‑1781.13
Drosophila	albomicans	15112-1751.08
Drosophila	guttifera	15130‑1971.10
Drosophila	virilis	15010‑1051.87
Drosophila	americana	15010‑0951.15
Drosophila	mojavensis	15081-1352.22
Drosophila	grimshawi	15287‑2541.00	*EtOH preserved frozen specimens
Dorsilopha	busckii	13000‑0081.31
Chymomyza	amoena	20010‑2010.02
Chymomyza	pararufithorax	20000-2650.00
All species sourced from the Drosophila Species Stock Center (UCSD)
https://stockcenter.ucsd.edu

## Sheet: Genome Assemblies
Genome Assemblies
	genome source	version	Total genome size	N50	# Scaffolds >=1000bps
D.melanogaster	Flybase	dmel-all-r5.57 (identical to UCSC dm3)	165M	23011544	15
D.virilis	Flybase	dvir-all-r1.2 (identical to UCSC droVir3)	201M	10161210	10653
D.willistoni	Flybase	dwil_r1.3	232M	4511350	14833
D.buskii	Self-build based on sequencing data of Vicoso 2013, and assembler SoapDenovo2		127M	59793	6875
Genome Annotations
	annotation source	version
D.melanogaster	Flybase	dmel-all-r5.57
D.virilis	Flybase	dvir-all-r1.2
D.willistoni	Flybase	dwil_r1.3
D.buskii	Self-annotation by using genBlastA
